# Supplementary material for: Integrating Exposure Assessment and Process Hazard Analysis: The Nano-Enabled 3D Printing Filament Extrusion Case
Source: Polymers (Basel). 2023 Jun 27;15(13):2836. doi: 10.3390/polym15132836 (PMC10346662; doi:10.3390/polym15132836)
Supplement: Supplementary file 1 [file polymers-15-02836-s001.zip]

Archive with 1 entries (1 files):
- polymers-2447664-supplementary.pdf
